# Supplementary material for: Optimization and Testing of a Commercial Viability PCR Protocol to Detect Escherichia coli in Whole Blood
Source: Microorganisms. 2024 Apr 10;12(4):765. doi: 10.3390/microorganisms12040765 (PMC11052410; doi:10.3390/microorganisms12040765)
Supplement: Supplementary file 1 [file microorganisms-12-00765-s001.zip]

Archive with 1 entries (1 files):
- microorganisms-2918995-supplementary.pdf
